# Supplementary material for: Structure of Polysaccharide from Dendrobium nobile Lindl. and Its Mode of Action on TLR4 to Exert Immunomodulatory Effects
Source: Foods. 2024 Apr 28;13(9):1356. doi: 10.3390/foods13091356 (PMC11083282; doi:10.3390/foods13091356)
Supplement: Supplementary file 1 [file foods-13-01356-s001.zip]

Archive with 1 entries (1 files):
- foods-2963203-supplementary.pdf
